# Supplementary material for: Application of Stem Cells in Oral Disease Therapy: Progresses and Perspectives
Source: Front Physiol. 2017 Apr 3;8:197. doi: 10.3389/fphys.2017.00197 (PMC5376595; doi:10.3389/fphys.2017.00197)
Supplement: Supplementary file 1 [file DataSheet1.XLSX]

## Sheet: Sheet1
Supplemental Table S1. The clinical trials of oral stem cells and oral diseases. The data was generated by searching “stem cell ” combined with "oral", "dental", "pulp", "periodontal", "bone", or "osteo" on the website of clinicaltrials.gov and umin.ac.jp. And then check one by one.
No	Region	Identifier	Brief Title	Official Title	Source of cells	Target Disease	Estimated Enrollment	Time duration	Purposes	Methods	Status/stage	Results	Sponsors	Outcomes	References
1	Brazil	NCT01932164	Use of Mesenchymal Stem Cells for Alveolar Bone Tissue Engineering for Cleft Lip and Palate Patients	Use of Mesenchymal Stem Cells for Alveolar Bone Tissue Engineering for Cleft Lip and Palate Patients	Mesenchymal Stem Cells	Cleft Lip and Palate	5	May 2013 to March 2016	To perform the bone tissue engineering to reconstruct the alveolar bone defect in cleft lip and palate patients using mesenchymal stem cells from deciduous dental pulp associated with a collagen and hydroxyapatite biomaterial (Geistlich Bio-Oss®) through prospective qualitative and quantitative analysis of bone neoformation	Alveolar graft in patients with cleft lip and palate using mesenchymal stem cell obtained from dental pulp of deciduous teeth (autogenous) associated with a biomaterial composed of collagen and hydroxyapatite.The quantification of bone formation will be conducted by analysis of CT scans of alveolar cleft area that receive autogenous mesenchymal stem cells from dental pulp associated with the biom…	With results, completed	Results posted	Hospital Sirio-Libanes	For these 5 patients final completion of the alveolar defect with an 89,5% mean bone height was detected 6 months postoperatively. We are still waiting the canine dental eruption at the new bone. For these group of patients the bone tissue engineering using autologous mesenchymal stem cells associated with biomaterial resulted in satisfactory bone healing.
2	China	NCT00953485	Allogeneic Mesenchymal Stem Cells Transplantation for Primary Sjögren's Syndrome (pSS)	Clinical Trial of Allogeneic Mesenchymal Stem Cells Transplantation for Primary Sjögren's Syndrome - Phase Ⅰ/Ⅱ	Allogeneic Mesenchymal Stem Cells	Primary Sjogren's Syndrome	20	June 2009 to December 2011	To explore safety and efficacy of allogeneic mesenchymal stem cells transplantation (MSCT) to treat patients with diagnosis of primary Sjögren's Syndrome (pSS) who have been resistant to multiple standard treatments	Allogeneic mesenchymal stem cells will be infused intravenously (single dose, 10^6 cells/kg body weight)	Phase 1/2, recruiting	Published	The Affiliated Nanjing Drum Tower Hospital of Nanjing University Medical School	Intravenously infused allogeneic MSCs suppressed autoimmunity by directing T cells toward Treg and Th2, while suppressing Th17 and Tfh responses, and restored salivary gland secretory function in both mouse models and Sjögren's Syndrome patients who have been resistant to multiple standard treatments. The study suggests that allogeneic MSC treatment may provide an effective therapy for Sjögren's …	https://www.ncbi.nlm.nih.gov/pubmed/?term=Allogeneic+mesenchymal+stem+cell+treatment+alleviates+experimental+and+clinical+Sjögren+syndrome.
3	China	NCT01082822	PDLSC Implantation in the Treatment of Periodontitis	Periodontal Ligament Stem Cell Implantation in the Treatment of Periodontitis	Periodontal Ligament Stem Cell	Chronic Periodontitis	80	January 2010 to January 2012	To test the PDLSC fates and explore one ideal transplantation mode with PDLSC cell sheet for the chronic periodontitis therapy	1. Select healthy donor teeth for PDLSC isolation and expansion. 2. Fabricate the cell sheet and prepare the PDLSC cell sheet pellets and cell sheet fragment. 3.Patients were randomized divided into 4 groups : i) the cell sheet fragment plus bio-ss transplantation; ii) the cell sheet pellets plus bioss transplantation; iii) the bio-ss transplantation and iv) the control. 4.The clinical, radiologi…	Phase I/II, completed	No study result posted	Fourth Military Medical University	N/A
4	China	NCT01357785	Periodontal Tissue Regeneration Using Autologous PDLSC	Periodontal Tissue Regeneration Using Autologous PDLSC	Autologous Periodontal Ligament Stem Cell	Periodontitis	30	April 2011 to December 2014	To both clarify the efficiency of autologous periodontal ligament (PDL) stem cells to regenerate periodontal tissue in periodontitis patients with deep intraosseous defects (>5 mm) and to confirm the safety of using autologous stem cells in clinical periodontal regenerative medicine.	Measures the rate of increase in alveolar bone height and millimeter of clinical attachement level (CAL) regained. In addition, the trial examined whether and to what extent adverse events, for which causal relationships with the use of PDL cell were not ruled out, emerged.	Phase I, completed	No study result posted	Fourth Military Medical University	No clinical safety problems that could be attributed to the investigational PDLSCs were identified. Each group showed a significant increase in the alveolar bone height (decrease in the bone-defect depth) over time (p < 0.001). However, no statistically significant differences were detected between the Cell group and the Control group (p > 0.05).	https://www.ncbi.nlm.nih.gov/pubmed/?term=Treatment+of+periodontal+intrabony+defects+using+autologous+periodontal+ligament+stem+cells%3A+a+randomized+clinical+trial
5	China	NCT01814436	Revitalization of Immature Permanent Teeth With Necrotic Pulps Using SHED Cells	Revitalization of Young Immature Permanent Teeth With Necrotic Pulps Using Autologous Stem Cells From Human Exfoliated Deciduous Teeth	Autologous Stem Cells From Human Exfoliated Deciduous Teeth	Dental Pulp Necrosis	80	February 2013 to October 2017	To clarify the efficiency of autologous SHED to regenerate pulp and periodontal tissue in the patients with immature permanent teeth and pulp necrosis and to confirm the safety of using autologous stem cells in clinical endodontic regenerative medicine.	Pulp status evaluated by dental pulp vitality tester; pulp revascularization examined by laser dopler flow meter, and the index of clinical examination. In addition, it was examined whether and to what extent adverse events, for which causal relationships with the use of SHED cell was not ruled out, emerged.	Active, recruiting	No study result posted	Fourth Military Medical University	N/A
6	China	NCT02523651	Periodontal Regeneration of Chronic Periodontal Disease Patients Receiving Stem Cells Injection Therapy	Study of Local Periodontal Regeneration of Chronic Periodontal Disease Patients Receiving Allogeneic Human Dental Pulp Stem Cells Injection Therapy	Allogeneic Human Dental Pulp Stem Cells	Periodontal Diseases	40	December 2014 to December 2016	To evaluate the safety of clinical injection of allogeneic human dental pulp stem cell(DPSC) in local infected periodontal tissue and determine whether injection of allogeneic DPSC is a effective way in the treatment of chronic periodontal disease.	Clinical examination including Quigley-Hein plaque index (QHI), bleeding on probing (BoP), probing depth (PD), clinical attachment level (CAL), and gingival recession (GR) will be perform in different time points during the study. Radiographic and clinical examination will be carried out during the late healing phase up to 12 months post operation.	Phase I/II, recruiting	No study result posted	Songlin Wang	N/A
7	China	NCT02853942	Autologous Adipose Mesenchymal Stem Cell Transplantation in the Treatment of Patients With Hemifacial Spasm	The Research of Autologous Adipose Mesenchymal Stem Cell Transplantation for Treatment of Facial 、Auditory Nerve Dysfunction of Patients With Hemifacial Spasm After Microvascular Decompression.	Autologous Adipose Stem Cells	Injury of Facial Nerve, Unspecified Side, Initial Encounter	100	July 2016 to present	To clarify the efficacy of stem cells in the treatment of cranial nerve dysfunction, and to provide evidence for the treatment of other cranial nerve dysfunction	In stem cell therapy group, using the international standard 14G (diameter 1.54mm) needle inject autologous adipose derived mesenchymal stem cells 2ml to facial nerve, the effective release of the concentration is 100 million stem cells / ml. In neurotrophic drugs treatment group, patients were treated with routine drug therapy，do not inject stem cell to the facial nerve of patient.	Early Phase 1, not yet open for participant recruitment	No Study Results Posted	Xinhua Hospital, Shanghai Jiao Tong University School of Medicine	N/A
8	China	NCT03015779	Transplantation of Autologous Oral Mucosal Epithelial Stem Cell Sheet for Treating Limbal Stem Cell Deficiency Disease	Transplantation of Autologous Oral Mucosal Epithelial Stem Cell Sheet for Treating Limbal Stem Cell Deficiency Disease	Autologous Oral Mucosal Epithelial Stem Cells	Limbal Stem Cell Deficiency	7	January 2017 to present	To investigate the therapeutic effects of application autologous oral mucosal epithelial cell sheets in the treatment of limbal stem cell deficiency disease	In the experimental group, cultured autologous oral mucosal epithelial cell sheet will be transplanted. The area of reepithelialization of corneal epithelium will be measured after 3 month. After 1 year, the improvement of best correct visual acuity and the decrease of corneal neovascularization will be valued.	Enrolling participants by invitation only	No studey result posted	He Eye Hospital	N/A
9	ChineseTaipei (Taiwan)	NCT00172744	Effect of Cyclic Tensional Force on Osteogenic Differentiation of Human Periodontal Ligament Stem Cells	Effect of Cyclic Tensional Force on Osteogenic Differentiation of Human Periodontal Ligament Stem Cells	Periodontal Ligament Stem Cells	Healthy	20	April 2005 to July 2006	To investigate the effect of the cyclic mechanical strain on the osteogenic differentiation of mesenchymal stem cells	The other main outcome measures in the study protocol were: the degree of apical closure; the rate of increase in root length and the change of root canal wall thickness. We examined and evaluate the anatomic morphology of teeth roots using dental computer tomography. We set rate of increase in root length as the most statistically important outcome (primary outcome).	Completed	No study result posted	National Taiwan University Hospital	N/A
10	ChineseTaipei (Taiwan)	NCT00491959	The Application of Oral Mucosal Epithelial Cell Sheets Cultivated on Amino Membrane in Patients Suffering From Corneal Stem Cell Insufficiency or Symblepharon.	Phase 1 Study of Oral Mucosal Epithelial Cell Sheets in Patients Suffering From Corneal Stem Cell Insufficiency or Symblepharon	Cultured Oral Mucosal Cells	Limbal Insufficiency Symblepharon	20	June 2007 to May 2010	To use cultured oral mucosa cell sheet to treat patients with severe surface disorders	Patients who meet the surgical criteria will be choosed, and these patients need to receive dental examination three months before surgery. Two weeks before transplantation, the oral mucosa tissue will be obtained by a dentist and the oral mucosal epithelial cell sheets will be cultivated on amniotic membrane until reaching confluency and stratification. During the transplantation surgery, the ab…	Terminated	No studey result posted	National Taiwan University Hospital	N/A
11	ChineseTaipei (Taiwan)	NCT02739113	Cultivated Autologous Oral Mucosal Epithelial Transplantation for the Treatment of Ocular Surface Diseases	Cultivated Autologous Oral Mucosal Epithelial Transplantation for the Treatment of Ocular Surface Diseases: Phase Ib Clinical Trial	Autologous Oral Mucosal Epithelial Cells	Limbal Stem Cell Deficiency	30	January 2016 To December 2019	To evaluate the feasibility of the new protocol of cultivated oral mucosal epithelial transplantation in clinical use	This study uses collagenase instead of trypsin/EDTA to isolate epithelial cells, and does not use 3T3 cells co-culture, so as to make an animal ingredient-free cell culture product. Re-epithelialization of cornea will be measured within 21-day time frame. Regression of corneal neovascularization will be measured within 6-12-month time frame. Improvement of best corrected visual acuity and improve…	Phase Ib onging	No study result posted	Chang Gung Memorial Hospital	N/A
12	Denmark	NCT02513238	Mesenchymal Stemcells for Radiation Induced Xerostomia (MESRIX)	Mesenchymal Stem Cells for Radiation-induced Xerostomia (MESRIX) in Previous HPV-positive Oropharyngeal Head and Neck Cancer Patients - A Safety and Feasibility Study	Autologous Adipost Tissue derived Mesenchymal Stem Cells	Xerostomia	30	July 2015 to January 2017	To assess the safety and feasibility of the injection of autologous adipost tissue derived MSCs on radiation-induced salivary gland hypofunction and xerostomia in head and neck cancer participants	In the experimental group, the surgical procedure is done under local anaesthesia using ultrasonic guidance and sterile technique. After receiving the MSC-suspension , the surgeon will identify the submandibular glands and inject the suspension MSCs into the submandibular gland. Calculation of injected number of MSCs pr. participant rests on the following calculation: 2.8 x 10^6 MSC / Cm^3 X volu…	Phase I, enrolling participants by invitation only	No Study Results Posted	Rigshospitalet, Denmark	N/A
13	France	NCT01489501	Multicenter Study of CAOMECS Transplantation to Patients With Total Limbal Stem Cell Deficiency	Multicenter Study of Cultured Autologous Oral Mucosal Epithelial Cell-Sheet (CAOMECS) Transplantation to Patients With Total Limbal Stem Cell Deficiency	Autologous Oral Mucosal Epithelial Cell	Limbal Stem Cell Deficiency	0	December 2011 to March 2015	To see if the transplantation of autologous oral mucosal epithelial cell renews the surface of the eye, by preventing the growth of the conjunctiva over the cornea and stopping new small blood vessels forming	Stem cells will be isolated from an oral mucosa biopsy and will be grown in cell culture. The resultant epithelial cell-sheets will then be transplanted to the ocular surface of the respective patients under general anesthesia. After transplantation patients may be hospitalized according to routine clinical practice.	Withdrawn prior to enrollment	No studey result posted	CellSeed France S.A.R.L.	N/A
14	France	NCT02842515	Feasibility of the Preparation of an Advanced Therapy Medicinal Product for Dental Pulp Regeneration	Study the Feasibility of Preparing an Autologous Advanced Therapy Medicinal Product for the Dental Pulp Regeneration in the Patient With Irreversible Pulp Inflammation or Dental Trauma	Autologous Dental Pulp Stem Cells	irreversible pulp inflammation or dental trauma	30	January 2015 to July 2015	To study the feasibility of preparing an autologous combined advanced therapy medicinal product (ATMP) for dental pulp regeneration in the patient with irreversible pulp inflammation or dental trauma	Stem cell lines are established from pulp of Male or Female aged from 8 to 15 years, with at least one tooth affected by a carious process, or a major trauma preventing the maintenance of the tooth in the arch, or requiring avulsion germs wisdom teeth.	Completed	No Study Results Posted	Centre Hospitalier Universitaire de Besancon	N/A
15	France	NCT02900014	Validation of a Production Method of Stem Cell Isolated From the Nasal Cavity for an Innovative Cell Therapy of Cleft Palate	Validation of a Production Method of Stem Cell Isolated From the Nasal Cavity for an Innovative Cell Therapy of Cleft Palate	Stem Cell Isolated From the Nasal Cavity	Cleft Palate	5	August 2015 to December 2017	To validate a production method of stem cell called "ecto-mesenchymal" isolated from a biopsy of the nasal cavity of children with cleft lip and palate to be able to soon propose cell therapy innovative in this indication	Nasal mesenchymental stem cells are collected in patients with cleft undergoing general anesthesia, during the initial surgical management of cleft	Recruiting	No study result posted	Assistance Publique Hopitaux De Marseille	N/A
16	Greece	NCT02449005	Transplantation of Autologous Bone Marrow Mesenchymal Stem Cells for the Regeneration of Infrabony Periodontal Defects	A Phase I/II Double-Blind Randomised Controlled Clinical Trial To Study The Safety and Efficacy Of A Novel Regenerative Treatment Of Infrabony Periodontal Defects Using Autologous Bone-Marrow Mesenchymal Stem Cells (BM-MSCs)	Autologous Bone Marrow Mesenchymal Stem Cells	Chronic Periodontitis	30	January 2014 to September 2017	To regenerate periodontal tissues in periodontal infrabony defects using autologous BM-MSCs, free of animal derived reagents, produced in clean room facilities enriched with autologous fibrin glue and seeded into commercially available collagen scaffolds (collagen fleece).	After completion of non-surgical periodontal treatment those subjects who have at least one interdental osseous defect with probing pocket depth and clinical attachment level of ≥ 6mm and an infrabony component of ≥ 3mm with no endodontic or furcation involvement are randomly allocated into one of the three treatment groups. Group A receives regenerative treatment using autologous bone marrow mes…	Phase I/II, active, not recruiting	No studey result posted	Aristotle University Of Thessaloniki	N/A
17	India	NCT02731586	Effect on Allogenic Mesenchymal Stem Cells on Osseointegration of Dental Implants	Comparative Clinical Evaluation of Osseointegration of Dental Implants Placed With and Without, the Use of Dental Pulp-derived Allogenic Mesenchymal Stem Cells	Allogeneic Mesenchymal Stem cells	Edentulous Alveolar Ridge	10	January 2016 to February 2017	To evaluate the overall effect of osseointegration by use of Allogenic Mesenchymal Stem cells while placing dental implants	Healthy subjects will be chosen and dental implants placed bilaterally one with standard surgical protocol and other with the use of Allogenic Mesenchymal Stem cells.The implant stability is checked using Resonance frequency analysis(RFA).The RFA values are statistically evaluated at various intervals	Early phase 1, enrolling participants by invitation only	No study result posted	Sri Sai College of Dental Surgery and Research Centre	N/A
18	Iran	NCT02745379	Effect of Buccal Fat Pad Derived Stem Cells in Maxillary Sinus Augmentation	Effect of Buccal Fat Pad Derived Mesenchymal Stem Cells Loaded on Allograft and Platelet-rich Plasma in Maxillary Sinus Augmentation	Buccal Fat Pad Derived Stem Cells	Alveolar Bone Loss	20	January 2016 to December 2016	To test the effect of the buccal fat pad derived stem cells for the treatment of alveolar bone loss	In this study the buccal fat pad derived stem cells (BFPSCs) will be harvested from buccal fat pad tissue of patients receiving maxillary sinus augmentation. In the test group the patients receive a combination of platelet rich fibrin (PRF) and freeze dried bone allograft (FDBA) (SureOss, Hansbiomed, Korea) loaded with BFPSCs. The results will be evaluated by cone beam computed tomography (CBCT)a…	Phase I, recruiting	No Study Results Posted	Shahid Beheshti University of Medical Sciences	N/A
19	Iran	NCT02745366	Buccal Fat Pad Derived Stem Cells With Cortical Tenting in Posterior Mandible Reconstruction	The Effect of Buccal Fat Pad Derived Mesenchymal Stem Cells Loaded on Allograft and Platelet-rich Plasma in Posterior Mandible Augmentation	Buccal Fat Pad Derived Stem Cells	Alveolar Bone Loss, Atrophy	20	January 2016 to December 2017	To test the effect of the buccal fat pad derived stem cells for the treatment of alveolar bone loss	In this study the buccal fat pad derived stem cells (BFPSCs) is harvested from buccal fat pad tissue of the patients receiving posterior mandible augmentation. In the test group the patients receive a combination of platelet rich fibrin (PRF) and freeze dried bone allograft (FDBA) (SureOss, Hansbiomed, Korea) loaded with BFPSCs. The control group receivesFDBA (without any cells)+PRF. In all the g…	Phase I, recruiting	No Study Results Posted	Shahid Beheshti University of Medical Sciences	N/A
20	Japan	NCT00221130	Clinical Trials of Regeneration for Periodontal Tissue	Clinical Trial of Regenerative Periodontal Tissue by Transplanting Mesenchymal Stem Cells and Osteoblast Cells - I, II Phase-	Mesenchymal Stem Cells and Osteoblast Cells	Alveolar bone defect caused by adult periodontitis	10	July 2004 to December 2005	Test the safety and efficacy of alveolous bone reproduction by the transplantation of mixture named periodontium injectable gel for the adult periodontitis patients. Injectable gel is the mixture of ex-vivo cultured mesenchymal stem stem cells, ex-vivo cultured osteoblast-like cells differentiated from mesenchymal stem cells and scaffold (include, platelet rich plasma, human thrombin and calcium …	Once MSCs were implanted in each periodontal intrabony defect, the patients were monitored during 36 months for a medical exam including laboratory tests of blood and urine samples, changes in clinical attachment level, pocket depth, and linear bone growth (LBG).	Phase I/II, complete	No study result posted	Translational Research Informatics Center, Kobe, Hyogo, Japan	Changes in clinical attachment level, pocket depth, and linear bone growth (LBG), improved significantly during the entire follow-up period , leading to an average LBG of 4.7 mm after 36 months. Clinical mobility measured by Periotest showed a decreasing trend after the surgery. No clinical safety problems attributable to the investigational MSCs were identified. This clinical trial suggests that…	https://www.ncbi.nlm.nih.gov/pubmed/?term=Phase+I%2FII+Trial+of+Autologous+Bone+Marrow+Stem+Cell+Transplantation+with+a+Three-Dimensional+Woven-Fabric+Scaffold+for+Periodontitis
21	Japan	NCT02415218	Transplantation of Autologous Oral Mucosal Epithelial Sheets for Limbal Stem-cell Deficiency	Clinical Study of Transplantation of Autologous Cultivated Oral Mucosal Epithelial Sheets for Limbal Stem-cell Deficiency	Autologous Oral Mucosal Epithelial Sheets	Limbal Stem-cell Deficiency	20	April 2013 to April 2016	To evaluate the efficacy and safety of cultivated oral mucosal epithelial sheet transplantation as a novel therapy for limbal stem cell deficiency	1. The subjects will have their oral mucosal tissues retrieved for cell sheet preparation. 2. The mucosal cell sheet will be transplanted over the affected cornea. 3. One year after the transplantation, an area of no conjunctivalization and no corneal epithelial defect will be rated , on the basis of which the efficacy of the investigational therapy will be assessed. 4. Corrected visual acuity wi…	Recruiting participants	No studey result posted	Siriraj Hospital
22	Japan	UMIN000002050	Establishment and Analysis of Human Dental Pulp Stem Cells	Establishment and Analysis of Dental Pulp Stem Cells derived from Human tooth: evolvement of translocational research	Dental Pulp Stem Cells	Dental disease that extraction of tooth is necessary for treatment	300	June 2009 to present	Establishment of human dental pulp stem cell lines, analysis of ability in these cells and establishing the cell bank	N/A	Recruiting	No study result posted	Gifu University School of Medicine	N/A
23	Japan	UMIN000005027	Periodontal regeneration with autologous periodontal ligament cell sheets	Periodontal regeneration with autologous periodontal ligament cell sheets	Periodontal Ligament Stem Cells	Periodontitis (intrabony defect with probing depths more than 4 mm)	10	Febrary 2011 to November 2014	To confirm the safety and efficacy of autologous transplantation of periodontal ligament cell sheets for the treatment of periodontitis	Autologous periodontal ligament cell sheets is transplanted to the denuded root surface during the modified Widman flap procedure。	Completed	Partially published	Tokyo Women's Medical University	No adverse reaction has been observed in the finished 4 cases. The reduction of pocket probing depth (3.75 ± 2.22 mm) and clinical attachment gain (3.25 ± 2.87 mm) were observed at 6 month after the transplantation. PDL cell sheets/β-TCP treated sites also had greater linear bone gain (2.52 ± 2.42 mm)	https://www.researchgate.net/publication/266802767_Periodontal_Regeneration_With_Autologous_Periodontal_Ligament_Cell_Sheets
24	Japan	UMIN000005400	Cultivated oral mucosal epithelial cell sheet transplantation	Clinical trial of cultivated autologous oral mucosal epithelial cell sheet transplantation for corneal epithelial stem cell deficiency	Autologous Oral Mucosal Epithelial Cells	Bilateral corneal epithelial stem cell deficiency	10	May 2011 to present	To evaluate the efficacy and safety of cultivated autologous oral mucosal epithelial cell sheet transplantation	Harvest of the oral mucosal tissue is conducted at the operation room of the out patient unit of department of ophthalmology or medical center for translational research in Osaka University Hospital. The safety of harvest process of the oral mucosal tissue is evaluated carefully. The oral mucosal tissue is harvested from the cheek mucosa after local anesthesia. The size of the oral mucosal tissue…	No longer recruiting	No studey result posted	Department of Ophthalmology, Osaka University Graduate School of Medicine	N/A
25	Japan	UMIN000006720	Bone augmentation with tissue engineered bone	Bone augmentation with tissue engineered bone	Autogenous Mesenchymal Stem Cells	Atrophy of alveolar bone	100	November 2001 to present	To evaluate bone regeneration using tissue engineered bone which composed of autogenous mesenchymal stem cells and scaffolds	Transplantation of tissue engineered bone which composed of autogenous mesenchymal stem cells and scaffolds	Recruitment completed	Published	Department of Oral and Maxillofacial Surgery, Nagoya University Hospital	A mean increase in mineralized tissue height of 7.3+/-4.6 mm was evident when comparing the pre- and postsurgical radiographs. Injectable tissue-engineered bone provided stable and predictable results in terms of implant success（Ref. Clinical case reports of injectable tissue-engineered bone for alveolar augmentation with simultaneous implant placement）	https://www.ncbi.nlm.nih.gov/pubmed/15839589
26	Japan	UMIN000006745	Cultivated oral mucosal epithelial cell sheet transplantation	Clinical trial of cultivated autologous oral mucosal epithelial cell sheet transplantation for corneal epithelial stem cell deficiency	Autologous Oral Mucosal Epithelial Cells	Corneal epithelial stem cell deficiency	10	December 2012 to present	To evaluate the efficacy and safety of cultivated autologous oral mucosal epithelial cell sheet transplantation	Harvest of the oral mucosal tissue is conducted at the central operation room or the operation room of the outpatient unit of department of ophthalmology in Tohoku University Hospital. The safety of harvest process of the oral mucosal tissue is evaluated carefully. The oral mucosal tissue is harvested from the cheek mucosa after local anesthesia. The size of the oral mucosal tissue would be 5 mm …	No longer recruiting	No studey result posted	Department of Ophthalmology, Tohoku University Graduate School of Medicine	N/A
27	Japan	UMIN000007698	An exploratory open trial of transplantation of adipose tissue-derived stem cells for periodontal regeneration	An exploratory open trial to examine the safety of transplantation of autologous adipose tissue-derived stem cells for periodontal regeneration	Autologous Adipose Tissue-Derived Stem Cells	Periodontitis	12	November 2012 to present	To examine the safety and efficacy of transplantation of autologous adipose tissue-derived stem cells for periodontal regeneration	The subjects will have stem cells harvested from their fat using liposuction and these will be transplanted into a selected tooth socket. Participants will be monitored for complications and assessed for increased bone growth and tooth stability including the Increase (%) in alveolar bone height, clinical attachment level (CAL), probing pocket depth (PD), bleeding on probing (BOP), gingival index…	Active, enrolling by invitation	No study result posted	Osaka University	N/A
28	Japan	UMIN000009441	Pulp regeneration with dental pulp stem cells	Pulp regeneration after pulpectomy by transplantation of autologous pulp stem cells	Autologous Pulp Stem Cells	irreversible pulpitis		March 2013 to Febrary 2017	To establish safety, feasibility and efficacy of pulp regeneration in the pulpitis model	In place of artificial filling, autologous pulp stem cells are transplanted in pulpectomized teeth together with G-CSF of the GMP product.	Active, no longer recruiting	No study result posted	National Center for Geriatrics and Gerontology, Research Institute	N/A
29	Japan	UMIN000011286	Bone regeneration using the condition media from stem cells	Safety investigations for the bone regenerative medicine using growth factors secreted from the patients' own stem cells	Mesenchymal Stem Cells	Bone defects due to removal of teeth, Periodontitis	10	September 2011 to September 2014	To investigate the safety of bone regeneration with stem cell derived growth factors for periodontitis	N/A	Completed	Partially published	Nagoya University
30	Japan	UMIN000011290	Bone regeneration using allogenic secretomes	Bone regenerative medicine using allogeneic bone marrow derived mesenchymal stem cells secretome	Allogeneic Bone Marrow Derived Mesenchymal Stem Cells	Bone defect due to removal of teeth, Periodontitis	20	July 2013 to present	To evaluate the effects of bone regeneration by the secretome from allogenic stem cells for bone defect or periodontitis	Patients with bone defect or periodontitis will be treated with the secretome from allogenic stem cells.	Open public recruiting	No studey result posted	Nagoya University Hospital	N/A
31	Japan	UMIN000012260	Cultivated oral mucosal epithelial cell sheet transplantation	Cultivated oral mucosal epithelial cell sheet transplantation	Oral Mucosal Epithelial Cells	Corneal epithelial stem cell deficiency		December 2012 to present	To evaluate the efficacy and safety of cultivated autologous oral mucosal epithelial cell sheet transplantation	Harvest of the oral mucosal tissue is conducted at the University of Tokyo Hospital. The tissue is transferred to Osaka University Hospital, and oral mucosal cell sheets are produced. The produced sheets are transferred back to the University of Tokyo Hospital, and transplanted to the cornea defected corneal epithelial stem-cell; then graft survival and stabilization of epithelial cells are attai…	No longer recruiting	No studey result posted	Department of Ophthalmology, Graduate School of Medicine, The University of Tokyo	N/A
32	Japan	UMIN000012264	Cultivated oral mucosal epithelial cell sheet transplantation	Clinical trial of cultivated autologous oral mucosal epithelial cell sheet transplantation for corneal epithelial stem cell deficiency	Autologous Oral Mucosal Epithelial Sheet	Bilateral corneal epithelial stem cell deficiency	10	March 2013 to present	To evaluate the efficacy and safety of cultivated autologous oral mucosal epithelial cell sheet transplantation for bilateral corneal epithelial stem cell deficiency	Harvest of the oral mucosal tissue is conducted at the operation room in Ehime University Hospital. The tissue is transferred to Osaka University Hospital, and oral mucosal cell sheets are produced. The produced sheets are transferred back to the Ehime University Hospital, and transplanted to the cornea defected corneal epithelial stem-cell; then graft survival and stabilization of epithelial cel…	No longer recruiting	No studey result posted	Department of Ophthalmology, Ehime University Graduate School of Medicine	N/A
33	Japan	UMIN000012819	Cultivated Autologous Oral Mucosal Epithelial Sheet Transplantation	Cultivated Autologous Oral Mucosal Epithelial Sheet Transplantation	Autologous Oral Mucosal Epithelial Sheet	Patients with keratoconjunctival disease	30	January 2014 to present	1) to check the safety of cultivated autologous oral mucosal epithelial sheet transplantation for patients with severe stem cell deficiency who are afflicted with the most severe degree of an intractable keratoconjunctival disease which is difficult to treat using any method, 2) to improve abnormalities on the ocular surface (corneal opacity, epithelial defects, and ocular surface adhesion), and …	1. Corneal reconstruction will be conducted to improve vision and epithelial repair. 2. Conjunctival sac reconstruction will be done to promote adhesion separation.	Phase I/II, open public recruiting	No studey result posted	Kyoto Prefectural University of Medicine	N/A
34	Japan	UMIN000016515	A clinical bone regeneration study with dental pulp stem cells	A clinical study of bone regeneration using autologous dental pulp stem cells	Autologous Dental Pulp Stem Cells	Atrophy of alveolar bone	10	Febrary 2015 to present	To examine the safety and efficacy of bone regeneration by transplantation of autologous dental pulp stem cells for atrophy of alveolar bone	Transplantation of dental pulp stem cells	Open public recruiting	No study result posted	Aichi Medical University School of Medicine	N/A
35	Korea	NCT02149732	Clinical Trial on the Effect of Autologous Oral Mucosal Epithelial Sheet Transplantation	An Investigator-initiated Trial (IIT) on the Effect of Autologous Oral Mucosal Epithelial Sheet Transplantation in Corneal Limbal Deficiency Patients	Autologous Oral Mucosal Epithelial Sheet	Limbal Stem Cell Deficiency	unknown	May 2014 to April 2016	To investigate the effect of ocular surface reconstruction and assess the safety in cultivated oral mucosal epithelial cell sheet transplantation (COMET) regarding patients with cicatricial change of ocular surface	Cultivated oral mucosal epithelial sheet transplantation will be conducted.	Phase I/II, expanded access is currently available for this treatment		Seoul National University Hospital	N/A
36	Mexico	NCT02755922	Bone Regeneration With Mesenchymal Stem Cells	Bone Regeneration in Mandibular Fractures After the Application of Autologous Mesenchymal Stem Cells. Randomized Clinical Trial	Autologous Mesenchymal Stem Cell	Mandibular Fractures	20	April 2010 to December 2010	To evaluate the effectiveness of AMSCs application in mandibular fractures to reduce regeneration time and increase bone quality	Single blinded controlled clinical trial in patients with mandibular angle fracture. The patients were divided into: Study Group (SG): fracture reduction plus application of AMSCs, Control Group (CG): Same procedure without AMSCs. AMSCs were obtained from adipose tissue , 24 hrs before the procedure. Intensity and density were evaluated in normal bone and fractured bone, at 4 and 12 weeks after s…	Phase III, completed	No studey result posted	Instituto Mexicano del Seguro Social	N/A
37	Norway	NCT02751125	Reconstruction of Jaw Bone Using Mesenchymal Stem Cells	Jaw Bone Reconstruction Using a Combination of Autologous Mesenchymal Stem Cells and Biomaterial Prior to Dental Implant Placement	Autologous Mesenchymal Stem Cell	Bone Atrophy	13	June 2014 to December 2019	To reconstruct atrophied posterior alveolar mandibular ridges using biomaterial and autologous bone marrow derived stem cells (BMMSC) and to insert an implant into the new bone in a prosthetically guided position	A clinical examination, x- rays and Cone Beam CT(CBCT) are accessed. A sample of the patients` bone marrow is extracted from the posterior alveolar ridge, immediately shipped to the collaborating good clinical practice (GCP) cell laboratory for cell expansion, and returned after 21 days. The stem cells mixed with Bi Calcium Phosphate (BCP) are then used to augment the alveolar ridge. The material…	Phase I, recruiting	No study result posted	University of Bergen	N/A
38	Russian	NCT02209311	Effectiveness and Safety of Method of Maxilla Alveolar Process Reconstruction Using Synthetic Tricalcium Phosphate and Autologous MMSCs	Effectiveness and Safety of Method of Maxilla Alveolar Process Reconstruction Using Tissue Engineered Construction Based on a Synthetic Tricalcium Phosphate and Autologous Multipotent Mesenchymal Stromal Cells Obtained From Oral Mucosa	Autologous Oral Mucosal Epithelial Sheet	Partially Edentulous Maxilla, Alveolar Bone Atrophy, Alveolar Bone Loss	12	September 2014 to March 2018	To test the effect and safety of method of maxilla alveolar process reconstruction using tissue engineered construction based on a synthetic tricalcium phosphate and autologous multipotent mesenchymal stromal cells obtained from oral mucosa	Patients with verified diagnosis partially edentulous maxilla and alveolar bone atrophy will undergo oral mucosa biopsy and autologous MMSCs will be derived and expanded in vitro during 3-4 weeks. After that tissue engineered construction will be created using synthetic tricalcium phosphate and autologous MMSCs. Patients will undergo sinus lift procedure with implantation of created tissue-engine…	Enrolling participants by invitation	No Study Results Posted	Central Clinical Hospital with Outpatient Health Center of Business Administration for the President of Russian Federati	N/A
39	South Korea	NCT01309061	The Effect of Human Adipose Tissue-derived MSCs in Romberg's Disease	Preliminary Investigation of the Effect of Human Adipose Tissue-derived Mesenchymal Stem Cell in Progressive Hemifacial Atrophy(Romberg's Disease)	Autologous Adipose Tissue derived Mesenchymal Stem Cells	Progressive Hemifacial Atrophy Romberg's Disease	5	March 2008 to February 2010	To investigate the efficacy and safety of autologous transplantation of adipose tissue derived mesenchymal stem cells (MSCs) in patient with progressive hemifacial atrophy	Five patients who had suffered a progressive hemifacial atrophy( Romberg's disease) were intramuscular administered autologous hAdMSCs (1×10e7 cells/500ul) with autologous microlipoinjection one time. Dose: 1x10e7 cells/500ul/lipoinjection 20ml	Phase 2, completed	Published	Biostar	Clinical application of human adipose tissue-derived mesenchymal stem cells in progressive hemifacial atrophy (Parry-Romberg disease) with microfat grafting techniques using 3-dimensional computed tomography and 3-dimensional camera.	https://www.ncbi.nlm.nih.gov/pubmed/?term=Clinical+application+of+human+adipose+tissue-derived+mesenchymal+stem+cells+in+progressive+hemifacial+atrophy+(Parry-Romberg+disease)+with+microfat+grafting+techniques+using+3-dimensional+computed+tomography+and+3-dimensional+camera
40	Spain	NCT01389661	Treatment Of Maxillary Bone Cysts With Autologous Bone Mesenchymal Stem Cells (MSV-H)	Regeneration of Maxillary Bone Cystic Cavities by Bio Implant of MSHV-H Cells Associated to a Cross-linked Serum Scaffold	Autologous Bone Mesenchymal Stem Cells	Maxillary Cyst; Bone Loss of Substance	10	April 2011 to October 2016	To validate for clinical use a bioengineered product composed of mesenchymal stem cells and a cross-linked matrix of autologous plasma patented for bone maxillary cysts refilling	Autologous mesenchymal stem cells isolated from a bone marrow sample are seeded in the autologous plasma matrix and cultivated for 3 weeks. The cyst is removed by surgery and the cavity filled with the protein matrix containing the mesenchymal cells. Checks will be conducted at 3 weeks, 3 and 6 months following the evolution of the cavity by panoramic radiography and computerized tomography scan.	Phase I/II, active, not recruiting	No study result posted	Red de Terapia Celular	N/A
41	Sweden	NCT02055625	Mesenchymal Stem Cells as a Treatment for Oral Complications of Graft-versus-host Disease	Treatment of Oral Mucosa in Patients With Graft-versus-host Disease Following Injection of Mesenchymal Stem Cells - Human Pilot Study	Mesenchymal Stem Cells	Graft -Versus-host-disease	12	January 2014 to December 2017	To perform a pilot study to determine whether MSC injections directly into mucosal lesions in patients with oral cGVHD are able to alleviate the symptoms and facilitate the reparative process	Allogenous mesenchymal stromal cells will be injected directly underneath the mucosal lesions at one side under local anesthetic at 2.5-4 million cells/ml. A total of approximately 1.7 ml will be injected divided in 2-3 injections around the lesion. Patients will be followed every second day up to 7 days afterwards and then routinely at 14 days, 1 month, 2 months and 6 months to assess the healin…	Phase I/II, recruiting	No study result posted	Karolinska Institutet	N/A
42	US	NCT00001391	Bone Regeneration Using Bone Marrow Stromal Cells	Bone Regeneration Using Bone Marrow Stromal Cells	Mouse and Human Bone Marrow Stromal Cells	Bone Disease; Craniofacial Abnormality	54	August 1994 to October 2010	To examine the potential of cultured human bone marrow stromal cells to serve as an abundant source of osteoblastic progenitor cells which will ultimately be used to graft craniofacial osseous defects	1. Develop methods for the propagation and enrichment of osteoblastic progenitor cells from bone marrow stroma. 2. Test various vehicles for the transfer of bone marrow stromal cells to osseous defects in recipient animals. 3 Determine optimal culturing and transplantation conditions for the eventual transplantation of bone marrow stromal cells into human recipients.	Completed	Published	National Institute of Dental and Craniofacial Research (NIDCR)	Mouse MSFs transplanted within gelatin, polyvinyl sponges, and collagen matrices all formed a capsule of cortical-like bone surrounding a cavity with active hematopoiesis. In transplants of MSFs from transgenic mice harboring type I procollagen-chloramphenicol acetyltransferase constructs, chloramphenicol acetyltransferase activity was maintained for up to 14 weeks, indicating prolonged bone form…	Transplantation. 1997 Apr 27;63(8):1059-69
43	US	NCT00023491	Potential of Transplanted Stem Cells to Mature Into Salivary Gland and Cheek Cells	Assessment of the Potential of Hematopoietic Stem Cells to Transdifferentiate Into Salivary Gland and Oral Mucosal Epithelial Cells in Adult Bone Marrow Transplant Patients	Hematopoietic Stem Cells	Graft vs Host Disease; Sjogren's Syndrome	10	September 2001 to October 2004	To investigate if adult human hematopoietic stem cells (HSC) can transdifferentiate into salivary gland and oral mucosal epithelial cells in recipients with Sjogren's syndrome and other causes of dry mouth	Recruit female bone marrow transplant recipients who have received HSC from a male donor to detect cells of donor origin by using an RNA probe specific to the human Y chromosome. A biopsy of labial minor salivary glands and a cheek scraping will be obtained from female transplant patients. The biopsy causes minimal discomfort and the cheek scraping is a non-invasive technique. Both procedures are…	Completed	No study result posted	National Institute of Dental and Craniofacial Research (NIDCR)	Has shown within a Phase II clinical trial, 55% aGVHD patients who failed front-line steroid treatment responded to MSC infusion these studies are going with cGVHD patients.
44	US	NCT00595595	Development of a Model to Evaluate Regenerative Endodontic Techniques Using Extract Human Teeth	Development of a Model to Evaluate Regenerative Endodontic Techniques Using Extract Human Teeth	Human Postnatal Progenitor/Stem Cells From Oral Mucosa	Dental diseases indicating extraction	1080	February 2007 to September 2012	To develop a method to regenerate dental pulp-like tissue as an alternative method to conventional root canal treatment	Collect small (~4X4mm) pieces of oral mucosa that are normally removed during surgical tooth extractions, isolate human postnatal progenitor/stem cells and, using an in vitro cell culture system, combined isolated cells with various scaffolds and test compounds to determine optimal conditions to differentiate pulp-like tissue (eg, odontoblasts, fibroblasts, endothelium, etc) grown in segments of …	Completed	No studey result posted	The University of Texas Health Science Center at San Antonio	N/A
